# Supplementary material for: Immune response to SARS-CoV-2 Omicron variant in patients and vaccinees following homologous and heterologous vaccinations
Source: Commun Biol. 2022 Sep 2;5:903. doi: 10.1038/s42003-022-03849-0 (PMC9439265; doi:10.1038/s42003-022-03849-0)
Supplement: Supplementary file 2 — Supplementary Data 1 [file 42003_2022_3849_MOESM2_ESM.xlsx]

## Sheet: Fig 1a 1f
Fig. 1a	COVID-19 Patients
	RBD Wuhan	RBD Omicron
	111846	250
	41771.4	250
	181345	4412.18
	22676.4	250
	157380	1584.59
	12032.7	250
	103093	3611.04
	60274	250
	221623	2105.27
	21529.4	1658.38
	97796.7	250
	53706.4	2217.64
	103047	250
	22878.4	250
	182640	8272.23
	256	250
	3314.78	250
	57978.7	1952.03
	10848.7	250
	63716.8	3487.87
	6973.37	250
	18571.3	250
	1881.15	250
	16628.1	250
	30482.4	250
	217004	250
	62331	250
	37929.1	250
	76305.7	1119.62
	33363	433.031
	160947	696.87
	38347.7	279.333
	86428.4	857.446
	49112.4	1529.5
	58024.1	1681.74
	113375	2796.78
	5535.39	100
Fig. 1f	GMT	GMT
	37190.6	584.377

## Sheet: Fig 1b 1f
Fig. 1b	2xmRNA vaccine
	RBD Wuhan	RBD Omicron
	88037.3	7003.49
	39565.2	3364.53
	83332	6130.67
	48281	1228.24
	27843.6	1586.13
	29828.5	2928.07
	49901.9	5357.07
	59988	2276.82
	49406.6	2504.46
	34103.4	2746.51
	33666.7	2473.97
	60295.7	3700.57
	176357	16583
	58957.6	3246.82
	110406	6245.67
	30139.7	2255.97
	193639	13026.4
	204800	20393.5
	204800	20027.3
	146184	1492.12
	45656.9	1408.4
	22156.4	1650.95
	173250	3045.71
	20644.4	917.983
	73029.1	2907.47
	40804.4	1418.84
	10972.2	209.097
	26384.4	1241.35
	21636.5	1154.22
	35999.3	1334.86
	36813	1525.5
	11406.7	2224.08
	12498.2	1609.02
	16694.9	1357.69
	8906.45	602.298
	31075.4	3171.46
	23523.5	3959.05
	24967.1	3133.43
	36292.3	3074.25
	24393.7	3175.89
	13291.2	1710.65
	34181.3	3986.5
	82409.2	4376.76
	22551.2	2605.59
	797.665	100
	22434.9	1822.8
	67823.8	1333.3
	171719	6912.66
	42893.8	2864.63
Fig. 1f	GMT	GMT
	39168.9	2490.61

## Sheet: Fig 1c 1f
Fig. 1c	N positive plus 2x mRNA - ELISA 2x mRNA - ELISA
	RBD Wuhan	RBD Omicron
	22535.9	359.33
	53146.1	2234.57
	81578.5	4166.87
	85848.4	5361.54
	190767	11467.6
	113868	52137.2
	54091.8	31993.3
	32983.5	14143.1
	17724.7	3114.82
	204096	64019.8
	74643.3	31754.7
	49058.1	8400.15
	151158	45489.5
	132320	39489.9
	171065	87318.1
	11861	2485.48
	1459.94	100
	28747	8098.54
	87206.1	43302.2
	31817.3	6003.19
	110578	55011.6
	46867.1	16706.1
	47963.7	13790.3
Fig. 1f	GMT	GMT
	53242.9	10438.8

## Sheet: Fig 1d 1f
Fig. 1d	3 x mRNA vaccines
	RBD Wuhan	RBD Omicron
	11577.6	6311.45
	61105.4	27527.2
	59315.7	37164.6
	136709	76661.5
	19265.3	10041.8
	51400.5	25588.5
	74333.2	40921.2
	24845.8	12366.5
	120681	47909.6
	26153.2	11778.9
	157990	52520.5
	57575.6	18138.8
	58261	26209.4
	140910	69975.3
	29937.3	12400.4
	65962.6	24981
	47990.6	26051.1
	52230.2	19514
	58839	19882.2
	58541.4	39326.1
	26940.4	17730.9
	58418	34655.3
	72388.5	26954.7
	13512.8	8582.79
	26436	10822.4
	100113	18565.4
	43469.6	18202.9
	39345.8	26561.9
	126054	45126.8
	56814.4	27187.3
	186796	57291.1
	62014.4	22724.1
	20109.9	9454.83
	34063.3	14472.1
	105027	19284.9
	54025.4	12358.8
	114970	24204.4
	163681	43380.6
	80325.8	19325.6
	43079	24551.2
	38263.4	14219
	30662.3	18252.6
	47760.5	12788.3
	197669	93162.9
Fig. 1f	GMT	GMT
	55749.5	23025.8

## Sheet: Fig 1e 1f
Fig. 1e	2x adenoviral plus 1x mRNA
	RBD Wuhan	RBD Omicron
	38877	19697.7
	11975.3	3053.93
	35029.4	16249.9
	33648	9407.37
	38408.3	16375.9
	84178.9	33782.1
	11148.1	4449.87
	22641.5	10215.1
	20843.7	5461.59
	50468.7	26589.6
	60803.7	31004.1
	49589.6	25733.5
	75246.7	44750.4
	40733	12971.4
	84615.9	12593.8
	14310.9	5681.65
	70693.1	22102.6
	45035.8	18619.4
	33155.4	3067.55
	47860.4	7137.75
	11928.3	2432.99
	2905.85	314.49
	39481.8	7100.06
	23646.5	5924.93
	61661.3	11638.4
	45596.8	11316.5
	57470.6	5670.01
	124121	22407.3
	6522.56	1533.84
	52564.3	10153.5
	133054	27276.6
	21884	6148.79
	59572.8	21556.6
	44505.2	12205.5
	158225	11836.5
Fig. 1f	GMT	GMT
	36933.4	9767.75
