# Supplementary material for: Immune response to SARS-CoV-2 Omicron variant in patients and vaccinees following homologous and heterologous vaccinations
Source: Commun Biol. 2022 Sep 2;5:903. doi: 10.1038/s42003-022-03849-0 (PMC9439265; doi:10.1038/s42003-022-03849-0)
Supplement: Supplementary file 3 — Supplementary Data 2 [file 42003_2022_3849_MOESM3_ESM.xlsx]

## Sheet: Fig 2a 2f
Fig. 2a	COVID-19 Patients
	RBD Wuhan	RBD Omicron
	1280	20
	1280	10
	1280	20
	160	10
	3620.39	20
	452.548	10
	5120	80
	3620.39	10
	3620.39	80
	320	28.2843
	905.097	10
	452.548	10
	2560	20
	640	10
	1280	10
	2560	28.2843
	40	10
	5120	20
	452.548	10
	1280	80
	5120	10
	640	10
	320	10
	452.548	10
	640	10
	2560	40
	1280	40
	2560	10
	905.097	10
	640	10
	452.548	20
	320	10
	1280	10
	1280	10
	640	10
	160	20
	40	10
Fig. 2f	GMT	GMT
	863.684	15.386

## Sheet: Fig 2b 2f
Fig. 2b	2xmRNA vaccine
	RBD Wuhan	RBD Omicron
	226.274	10
	160	10
	320	10
	80	10
	56.5685	10
	80	10
	113.137	10
	160	10
	160	10
	226.274	10
	226.274	10
	160	10
	452.548	56.5685
	226.274	10
	160	10
	28.2843	28.2843
	320	10
	905.097	10
	640	10
	226.274	10
	80	10
	80	10
	640	10
	640	40
	113.137	10
	640	20
	113.137	10
	40	10
	160	10
	226.274	10
	320	10
	320	10
	80	10
	113.137	10
	56.5685	10
	113.137	10
	80	10
	320	10
	56.5685	10
	160	10
	160	10
	80	10
	452.548	10
	452.548	56.5685
	226.274	10
	113.137	10
	160	10
	226.274	10
	905.097	40
	320	10
Fig. 2f	GMT	GMT
	180.009	11.7283

## Sheet: Fig 2c 2f
Fig. 2c	N positive plus 2x mRNA
	RBD Wuhan	RBD Omicron
	320	56.5685
	1280	40
	1810.19	320
	1280	320
	5120	2560
	2560	320
	2560	80
	640	113.137
	640	28.2843
	5120	226.274
	3620.39	452.548
	640	10
	1810.19	160
	2560	160
	5120	640
	56.5685	10
	28.2843	10
	80	10
	2560	640
	80	20
	1280	160
	160	40
	113.137	10
Fig. 2f	GMT	GMT
	766.848	88.8994

## Sheet: Fig 2d 2f
Fig. 2d	3x mRNA vaccines
	RBD Wuhan	RBD Omicron
	226.274	113.137
	320	56.5685
	640	320
	2560	905.097
	320	113.137
	640	56.5685
	226.274	113.137
	320	56.5685
	905.097	320
	160	10
	1280	320
	160	40
	320	113.137
	1280	320
	320	113.137
	452.548	160
	1810.19	452.548
	452.548	113.137
	452.548	160
	905.097	160
	905.097	160
	2560	905.097
	452.548	226.274
	452.548	56.5685
	320	56.5685
	452.548	56.5685
	452.548	80
	905.097	320
	5120	160
	320	80
	2560	1280
	640	80
	226.274	113.137
	160	80
	1810.19	320
	320	113.137
	1810.19	113.137
	905.097	226.274
	1280	28.2843
	640	226.274
	452.548	113.137
	113.137	28.2843
	452.548	40
	3620.39	640
Fig. 2f	GMT	GMT
	600.916	132.441

## Sheet: Fig 2e 2f
Fig. 2e	2x adenoviral plus 1x mRNA
	RBD Wuhan	RBD Omicron
	452.548	226.274
	226.274	40
	452.548	56.5685
	1280	80
	452.548	20
	905.097	80
	320	10
	640	56.5685
	452.548	28.2843
	640	80
	2560	226.274
	1280	113.137
	905.097	640
	452.548	160
	452.548	80
	80	20
	1280	80
	905.097	80
	452.548	28.2843
	905.097	113.137
	226.274	113.137
	905.097	113.137
	905.097	80
	320	56.5685
	905.097	113.137
	905.097	160
	1280	40
	1810.19	160
	160	28.2843
	2560	113.137
	1280	226.274
	320	28.2843
	320	56.5685
	320	40
	905.097	226.274
Fig. 2f	GMT	GMT
	621.268	75.3854
